# Supplementary material for: Gut Microbiota-Derived Short Chain Fatty Acids Are Associated with Clinical Pregnancy Outcome in Women Undergoing IVF/ICSI-ET: A Retrospective Study
Source: Nutrients. 2023 Apr 29;15(9):2143. doi: 10.3390/nu15092143 (PMC10180850; doi:10.3390/nu15092143)
Supplement: Supplementary file 1 [file nutrients-15-02143-s001.zip]

Archive with 3 entries (3 files):
- Supplementary Figrue S1.pdf
- Supplementary Figrue S2.pdf
- Supplementary Table S1.xlsx
