# Supplementary material for: Gut Microbiota-Derived Short Chain Fatty Acids Are Associated with Clinical Pregnancy Outcome in Women Undergoing IVF/ICSI-ET: A Retrospective Study
Source: Nutrients. 2023 Apr 29;15(9):2143. doi: 10.3390/nu15092143 (PMC10180850; doi:10.3390/nu15092143)
Supplement: Supplementary file 1 [file nutrients-15-02143-s001.zip › Supplementary Table S1.xlsx]

## Sheet: Sheet1
Patients	Clinical pregnancy（0:yes;1:none）	Acetate (μmol/g)	Propionate (μmol/g)	Butyrate (μmol/g)
Sample 1	0	25.6834	9.28674	5.94352
Sample 2	0	43.2207	21.7723	13.6027
Sample 3	0	13.437	4.88558	4.18382
Sample 4	0	41.6854	16.7904	19.6715
Sample 5	0	28.0875	6.89185	8.37039
Sample 6	0	60.2432	24.9601	16.1189
Sample 7	0	32.9015	10.8642	5.71387
Sample 8	0	36.7318	14.7187	10.3697
Sample 9	0	26.7241	5.46046	5.27003
Sample 10	0	15.8125	6.1241	4.75349
Sample 12	0	21.2662	13.2637	9.15285
Sample 13	0	56.2867	15.9745	14.3994
Sample 14	0	14.1136	3.98834	3.13048
Sample 15	0	37.2903	2.50968	5.37612
Sample 16	0	17.3299	1.99536	4.05962
Sample 18	0	47.8544	11.924	13.9549
Sample 19	0	58.2633	20.5229	10.9663
Sample 20	0	36.9031	11.1199	10.1759
Sample 21	0	16.1754	1.00606	0.316509
Sample 22	0	31.111	13.6423	8.86937
Sample 23	0	58.7327	27.4667	27.6602
Sample 24	0	19.7426	1.21914	1.08707
Sample 25	0	37.4009	10.6164	14.0109
Sample 26	0	20.0377	6.98869	2.55696
Sample 27	0	56.0086	16.2208	12.2446
Sample 28	0	35.3871	9.75861	9.89593
Sample 29	0	48.4256	12.4005	19.1964
Sample 30	0	13.06	4.81941	2.22151
Sample 31	0	35.9438	6.92639	1.45408
Sample 32	0	30.8137	12.0795	3.12043
Sample 33	0	14.1497	9.05767	2.38331
Sample 34	0	71.0369	21.2559	28.7338
Sample 35	0	32.3146	9.02246	3.35877
Sample 36	0	47.6474	16.5923	11.6527
Sample 37	0	28.4643	10.9381	6.39704
Sample 38	0	18.726	4.2927	5.6947
Sample 39	0	22.6227	7.79355	2.9063
Sample 41	0	36.1174	6.4982	5.54157
Sample 42	0	51.4102	11.3136	2.99252
Sample 43	0	26.4537	10.5988	4.00562
Sample 44	0	30.7308	10.1891	2.42152
Sample 45	0	51.5399	12.1967	15.0608
Sample 46	0	24.1501	5.30503	9.67002
Sample 47	0	36.5351	9.3653	9.67725
Sample 48	0	65.4541	17.9992	29.0667
Sample 49	0	25.9218	9.66735	7.78463
Sample 50	0	45.8274	11.0696	11.8524
Sample 51	0	48.5148	24.2863	9.01567
Sample 52	0	38.9032	14.7177	13.0163
Sample 53	0	25.6718	13.4742	5.57796
Sample 54	0	34.2592	17.0072	11.3345
Sample 55	0	57.1516	25.0103	28.8442
Sample 56	0	41.2541	17.3269	15.6967
Sample 57	0	45.5838	13.0685	6.15571
Sample 58	0	47.1312	14.5951	29.5093
Sample 59	0	40.9798	9.0155	11.7077
Sample 60	0	45.9514	10.7192	9.20889
Sample 61	0	23.823	5.17467	11.2026
Sample 62	0	23.7205	12.8786	14.5441
Sample 63	0	24.4981	10.1872	8.24878
Sample 64	0	16.4411	3.45023	3.43241
Sample 65	0	29.5209	3.27987	3.09419
Sample 66	0	51.6396	23.5561	10.9293
Sample 67	0	50.0537	11.4138	20.0319
Sample 68	0	33.8351	6.30134	5.91979
Sample 69	0	32	9	4
Sample 70	0	35.0696	2.79092	8.81728
Sample 71	0	22.8256	5.86415	5.97351
Sample 72	0	28.9898	9.98437	5.33974
Sample 73	0	43.2001	14.2458	15.4479
Sample 74	0	29.8578	13.8004	10.9937
Sample 75	0	52.4747	27.6941	12.1098
Sample 76	0	25.9675	6.78394	6.87911
Sample 77	0	29.349	9.73293	9.12492
Sample 78	0	26.153	9.62836	7.18558
Sample 94	0	24.4279	7.65286	4.05086
Sample 135	0	27.745	5.41708	27.7434
Sample 11	1	55.3957	24.0496	28.4438
Sample 17	1	55.5306	16.4078	26.277
Sample 40	1	48.6693	27.6965	13.4988
Sample 79	1	66.6652	49.6863	12.7956
Sample 80	1	37.1709	37.3748	4.50335
Sample 81	1	33.2272	11.4753	3.20186
Sample 82	1	56.6798	33.0262	19.5043
Sample 83	1	29.1133	6.65895	8.56844
Sample 84	1	55.7169	20.4622	15.4725
Sample 85	1	50.9846	20.6217	17.6129
Sample 86	1	30.5834	7.55546	7.36603
Sample 87	1	33.8686	6.61995	5.82317
Sample 88	1	71.1058	54.9238	13.2858
Sample 89	1	51.5171	19.4962	12.9699
Sample 90	1	61.9237	15.9103	24.8569
Sample 91	1	32.045	11.9443	5.30171
Sample 92	1	28.8699	11.4937	5.5567
Sample 93	1	34.2195	12.5638	9.70238
Sample 95	1	19.3413	9.44258	3.2459
Sample 96	1	39.9705	23.1397	17.682
Sample 97	1	25.5201	9.51015	2.70651
Sample 98	1	74.2393	43.5075	21.1473
Sample 99	1	47.8395	22.9948	13.6829
Sample 100	1	63.1428	15.9172	16.0083
Sample 101	1	46.372	16.4842	30.7608
Sample 102	1	23.7373	5.346	0.574555
Sample 103	1	39.5561	12.3522	9.42797
Sample 104	1	20.8129	6.80152	5.58496
Sample 105	1	22.0413	13.3062	4.63401
Sample 106	1	26.217	5.33312	6.80982
Sample 107	1	17.7503	5.94824	2.96572
Sample 108	1	43.8232	21.2026	18.458
Sample 109	1	44.9396	17.9026	9.80205
Sample 110	1	23.2092	10.7801	5.80058
Sample 111	1	27.0029	17.0886	8.96913
Sample 112	1	29.9613	26.1075	8.45966
Sample 113	1	46.1	18.0702	11.1379
Sample 114	1	32.5831	11.5973	3.33856
Sample 115	1	40.844	12.7058	12.0296
Sample 116	1	63.288	19.8738	15.0819
Sample 117	1	22.5399	5.74736	3.05199
Sample 118	1	26.6487	20.0292	19.8046
Sample 119	1	24.3687	10.6477	7.07414
Sample 120	1	50.0243	6.6257	4.13856
Sample 121	1	18.3823	6.71153	6.2064
Sample 122	1	42.1684	31.5978	4.13121
Sample 123	1	53.3998	19.8449	18.1243
Sample 124	1	65.3103	26.3873	28.2626
Sample 125	1	59.3777	24.5788	32.3333
Sample 126	1	27.9545	11.9713	3.10798
Sample 127	1	19.837	7.90399	1.78208
Sample 128	1	60.839	25.1729	8.42799
Sample 129	1	46.6103	22.4046	22.1524
Sample 130	1	24.1441	12.3158	9.90415
Sample 131	1	52.5242	17.1227	12.1308
Sample 132	1	22.8232	6.05557	5.7895
Sample 133	1	33.2885	18.1252	9.76895
Sample 134	1	32.9977	18.1169	1.19903
Sample 136	1	20.7474	8.80375	5.18484
Sample 137	1	31.5208	15.2221	7.11132
Sample 138	1	70.3375	20.2152	18.2178
Sample 139	1	18.0426	5.11004	3.85346
Sample 140	1	33.4887	12.0223	12.4167
Sample 141	1	52.2965	17.79	15.5753
Sample 142	1	21.6577	10.7095	10.3799
Sample 143	1	15.4441	30.4369	2.94252
Sample 144	1	68.7036	33.542	29.5588
Sample 145	1	57.7134	42.8434	17.7048
Sample 146	1	44.024	16.8851	10.7874
Sample 147	1	63.5989	16.2791	10.5507
